# Supplementary material for: Seven Conformations of the Macrocycle Cyclododecanone Unveiled by Microwave Spectroscopy
Source: Molecules. 2021 Aug 26;26(17):5162. doi: 10.3390/molecules26175162 (PMC8433831; doi:10.3390/molecules26175162)
Supplement: Supplementary file 1 [file molecules-26-05162-s001.zip]

Archive with 1 entries (1 files):
- molecules-1320281-supplementary.pdf
